# Supplementary material for: Shewanella oneidensis arcA Mutation Impairs Aerobic Growth Mainly by Compromising Translation
Source: Life (Basel). 2021 Sep 6;11(9):926. doi: 10.3390/life11090926 (PMC8470723; doi:10.3390/life11090926)
Supplement: Supplementary file 1 [file life-11-00926-s001.zip]

Archive with 1 entries (1 files):
- life-1365445-supplementary.pdf
